# Supplementary material for: T-Cell Immunotherapy for Pediatric High-Grade Gliomas: New Insights to Overcoming Therapeutic Challenges
Source: Front Oncol. 2021 Oct 25;11:718030. doi: 10.3389/fonc.2021.718030 (PMC8573171; doi:10.3389/fonc.2021.718030)
Supplement: Supplementary file 1 [file Table_1.xlsx]

## Sheet: Sheet1
NCT Number	Title	Target	Conditions	Delivery	Age	Study Results	Toxicity	Locations	URL
NCT04510051	CAR T Cells After Lymphodepletion for the Treatment of IL13Rα2 Positive Recurrent or Refractory Brain Tumors in Children	IL13Rα2	Malignant Brain Neoplasm Recurrent Malignant Brain Neoplasm Refractory Malignant Brain Neoplasm	IT	4 Years to 25 Years	No Results Available	No Results Available	City of Hope Medical Center, Duarte, California, United States	https://ClinicalTrials.gov/show/NCT04510051
NCT04185038	Study of B7-H3-Specific CAR T Cell Locoregional Immunotherapy for Diffuse Intrinsic Pontine Glioma/Diffuse Midline Glioma and Recurrent or Refractory Pediatric Central Nervous System Tumors	B7-H3	Central Nervous System Tumor Diffuse Intrinsic Pontine Glioma Diffuse Midline Glioma Ependymoma Medulloblastoma, Childhood Germ Cell Tumor Atypical Teratoid/Rhabdoid Tumor Primitive Neuroectodermal Tumor|Choroid Plexus Carcinoma|Pineoblastoma, Childhood|Glioma	IT, IC	1 Year to 26 Years	Stable clinical disease with detectable CAR T cells in CSF	No DLTs	Seattle Children's Hospital, Seattle, Washington, United States	https://ClinicalTrials.gov/show/NCT04185038
NCT03638167	EGFR806-specific CAR T Cell Locoregional Immunotherapy for EGFR-positive Recurrent or Refractory Pediatric CNS Tumors	EGFR	Central Nervous System Tumor, Pediatric Glioma Ependymoma Medulloblastoma Germ Cell Tumor Atypical Teratoid/Rhabdoid Tumor Primitive Neuroectodermal Tumor Choroid Plexus Carcinoma Pineoblastoma	IT, IC	1 Year to 26 Years	No Results Available	No Results Available	Seattle Children's Hospital, Seattle, Washington, United States	https://ClinicalTrials.gov/show/NCT03638167
NCT04099797	C7R-GD2.CAR T Cells for Patients With GD2-expressing Brain Tumors (GAIL-B)	GD2	Diffuse Intrinsic Pontine Gliom High Grade Glioma Embryonal Tumor Ependymal Tumor	IV	12 Months to 18 Years	No Results Available	No Results Available	Texas Children's Hospital, Houston, Texas, United States	https://ClinicalTrials.gov/show/NCT04099797
NCT04196413	GD2 CAR T Cells in Diffuse Intrinsic Pontine Gliomas(DIPG) & Spinal Diffuse Midline Glioma(DMG)	GD2	Glioma of Spinal Cord|Glioma of Brainstem	IV	2 Years to 30 Years	Durable clinical responses and marked CAR T cell expansion	CRS (Grade 1-3) ICANS (Grade 1-2) TIAN No DLTs	Lucile Packard Children's Hospital (LPCH), Stanford, California, United States	https://ClinicalTrials.gov/show/NCT04196413
NCT03500991	HER2-specific CAR T Cell Locoregional Immunotherapy for HER2-positive Recurrent/Refractory Pediatric CNS Tumors	HER2	Central Nervous System Tumor, Pediatric Glioma Ependymoma Medulloblastoma Germ Cell Tumor Atypical Teratoid/Rhabdoid Tumor|Primitive Neuroectodermal Tumor|Choroid Plexus Carcinoma|Pineoblastoma	IT, IC	1 Year to 26 Years	Clinical and laboratory evidence of local CNS immune activation	No DLTs	Seattle Children's Hospital, Seattle, Washington, United States	https://ClinicalTrials.gov/show/NCT03500991
NCT02442297	T Cells Expressing HER2-specific Chimeric Antigen Receptors(CAR) for Patients With HER2-Positive CNS Tumors	HER2	Brain Tumor, Recurrent Brain Tumor, Refractory	IT, IC	3 Years and older	No Results Available	No Results Available	Houston Methodist Hospital, Houston, Texas, United States|Texas Children's Hospital, Houston, Texas, United States	https://ClinicalTrials.gov/show/NCT02442297
NCT01109095	CMV-specific Cytotoxic T Lymphocytes Expressing CAR Targeting HER2 in Patients With GBM	HER2	Glioblastoma Multiforme (GBM)	IV	Child, Adult, Older Adult	1/16 patial response, 7/16 stable disease	No DLTs	Houston Methodist Hospital, Houston, Texas, United States|Texas Children's Hospital, Houston, Texas, United States	https://ClinicalTrials.gov/show/NCT01109095
Table S1:	Ongoing clinical studies with CAR T cells for PBTs. Abbreviations: (IV) Intravenous; (IT) Intrathecal/ventricular; (IC) Intratumor/cavity; (DLT) Dose limiting toxicity; (CRS) Cytokine release syndrome; (TIAN) Tumor Inflammation-Associated Neurotoxicity; (ICANS) Immune effector cell-associated neurotoxicity syndrome).
